# Supplementary material for: View selection in multi-view stacking: choosing the meta-learner
Source: Adv Data Anal Classif. 2024 Apr 12;19(3):579–617. doi: 10.1007/s11634-024-00587-5 (PMC12449401; doi:10.1007/s11634-024-00587-5)
Supplement: Supplementary file 1 — (zip 43 KB) [file 11634_2024_587_MOESM1_ESM.zip]

Archive with 51 entries (43 files):
- supplementary_materials/Gene expression application/
- supplementary_materials/Gene expression application/breast_cancer/
- supplementary_materials/Gene expression application/breast_cancer/breast_cancer.R
- supplementary_materials/Gene expression application/breast_cancer/breast_cancer_elastic05.R
- supplementary_materials/Gene expression application/breast_cancer/breast_cancer_interpol.R
- supplementary_materials/Gene expression application/breast_cancer/breast_cancer_lasso.R
- supplementary_materials/Gene expression application/breast_cancer/breast_cancer_nadal.R
- supplementary_materials/Gene expression application/breast_cancer/breast_cancer_nnfs.R
- supplementary_materials/Gene expression application/breast_cancer/breast_cancer_ridge.R
- supplementary_materials/Gene expression application/breast_cancer/breast_cancer_stabsel.R
- supplementary_materials/Gene expression application/breast_cancer/get_breast_cancer_base_data_array.R
- supplementary_materials/Gene expression application/colitis/
- supplementary_materials/Gene expression application/colitis/colitis.R
- supplementary_materials/Gene expression application/colitis/colitis_elastic05.R
- supplementary_materials/Gene expression application/colitis/colitis_interpol.R
- supplementary_materials/Gene expression application/colitis/colitis_lasso.R
- supplementary_materials/Gene expression application/colitis/colitis_nadal.R
- supplementary_materials/Gene expression application/colitis/colitis_nnfs.R
- supplementary_materials/Gene expression application/colitis/colitis_ridge.R
- supplementary_materials/Gene expression application/colitis/colitis_stabsel.R
- supplementary_materials/Gene expression application/colitis/get_colitis_base_data_array.R
- supplementary_materials/Gene expression application/common/
- supplementary_materials/Gene expression application/common/kFolds.R
- supplementary_materials/Gene expression application/common/nogueira_stability_measure.R
- supplementary_materials/Gene expression application/common/popscale.R
- supplementary_materials/Meta-learners/
- supplementary_materials/Meta-learners/interpol.R
- supplementary_materials/Meta-learners/nadal.R
- supplementary_materials/Meta-learners/nnfs.R
- supplementary_materials/README.MD
- supplementary_materials/Simulations/
- supplementary_materials/Simulations/applying_metalearners/
- supplementary_materials/Simulations/applying_metalearners/applying_elastic05_V30.R
- supplementary_materials/Simulations/applying_metalearners/applying_elastic05_V300.R
- supplementary_materials/Simulations/applying_metalearners/applying_interpol_V30.R
- supplementary_materials/Simulations/applying_metalearners/applying_interpol_V300.R
- supplementary_materials/Simulations/applying_metalearners/applying_lasso_V30.R
- supplementary_materials/Simulations/applying_metalearners/applying_lasso_V300.R
- supplementary_materials/Simulations/applying_metalearners/applying_nadal_V30.R
- supplementary_materials/Simulations/applying_metalearners/applying_nadal_V300.R
- supplementary_materials/Simulations/applying_metalearners/applying_nnfs_V30.R
- supplementary_materials/Simulations/applying_metalearners/applying_nnfs_V300.R
- supplementary_materials/Simulations/applying_metalearners/applying_ridge_V30.R
- supplementary_materials/Simulations/applying_metalearners/applying_ridge_V300.R
- supplementary_materials/Simulations/applying_metalearners/applying_stabs_V30.R
- supplementary_materials/Simulations/applying_metalearners/applying_stabs_V300.R
- supplementary_materials/Simulations/data_generation/
- supplementary_materials/Simulations/data_generation/blockcorrelate.R
- supplementary_materials/Simulations/data_generation/obtaining_baselearners_V30.R
- supplementary_materials/Simulations/data_generation/obtaining_baselearners_V300.R
- supplementary_materials/Simulations/data_generation/sim_normal_views.R
