# Supplementary material for: View selection in multi-view stacking: choosing the meta-learner
Source: Adv Data Anal Classif. 2024 Apr 12;19(3):579–617. doi: 10.1007/s11634-024-00587-5 (PMC12449401; doi:10.1007/s11634-024-00587-5)
Supplement: Supplementary file 1 — (zip 43 KB) [file 11634_2024_587_MOESM1_ESM.zip › supplementary_materials/Gene expression application/breast_cancer/breast_cancer_ridge.R]

load("breast_cancer.RData")
library(glmnet)
library(multiview)
glmnet.control(fdev=0)

set.seed(261119)
seed.list <- sample(.Machine$integer.max/2, size = 100)
TID <- as.numeric(Sys.getenv("SGE_TASK_ID"))

load(paste0(TID, ".RData"))

set.seed(seed.list[TID])
ridge.obj <- cv.glmnet(out$CVs, y[out$fold_id != out$i], family= "binomial", nfolds = 10, type.measure = "deviance", alpha = 0,
                       standardize = FALSE, lower.limits = 0,
                       upper.limits = Inf, parallel = FALSE, lambda.min.ratio=1e-04)

meta.coefs <- coef(ridge.obj, s="lambda.min")
selected <- which(meta.coefs[-1] != 0)

V <- ncol(out$CVs)
n <- nrow(feature.matrix) - nrow(out$CVs)
Z <- matrix(NA, n, V)
for(v in 1:V){
  Z[,v] <- as.matrix(cbind(1, feature.matrix[out$fold_id == out$i, group.index == v, drop=FALSE]) %*% out$coefs$base[[v]])
}
Z <- 1/(1 + exp(-Z))

predictions <- predict(ridge.obj, newx=Z, s="lambda.min", type="response")

result <- list("fold_id"=out$fold_id, "j"=out$j, "i"=out$i, "meta_coefs"=meta.coefs, "selected"=selected, "predictions"=predictions)
