# Supplementary material for: View selection in multi-view stacking: choosing the meta-learner
Source: Adv Data Anal Classif. 2024 Apr 12;19(3):579–617. doi: 10.1007/s11634-024-00587-5 (PMC12449401; doi:10.1007/s11634-024-00587-5)
Supplement: Supplementary file 1 — (zip 43 KB) [file 11634_2024_587_MOESM1_ESM.zip › supplementary_materials/Gene expression application/breast_cancer/breast_cancer_stabsel.R]

load("breast_cancer.RData")
library(glmnet)
library(multiview)
library(stabs)
glmnet.control(fdev=0)

set.seed(261119)
seed.list <- sample(.Machine$integer.max/2, size = 100)
TID <- as.numeric(Sys.getenv("SGE_TASK_ID"))

load(paste0(TID, ".RData"))

set.seed(seed.list[TID])
#stabsel_parameters(p=354, q=11, PFER=1.5)
stab.obj <- stabsel(out$CVs, y[out$fold_id != out$i], fitfun = glmnet.lasso, 
                    args.fitfun = list(family = "binomial", alpha = 1, standardize = FALSE,
                                       lower.limits = 0, upper.limits = Inf, lambda.min.ratio=1e-04),
                    cutoff = 0.57, q = 11, sampling.type = "SS", assumption = "unimodal")


selected <- stab.obj$selected

V <- ncol(out$CVs)
n <- nrow(feature.matrix) - nrow(out$CVs)
Z <- matrix(NA, n, V)
for(v in 1:V){
  Z[,v] <- as.matrix(cbind(1, feature.matrix[out$fold_id == out$i, group.index == v, drop=FALSE]) %*% out$coefs$base[[v]])
}
Z <- 1/(1 + exp(-Z))

if(length(selected) == 0){
  meta.obj <- glm(y[out$fold_id != out$i] ~ 1, family="binomial")
  preds <- rep(mean(y[out$fold_id != out$i]), n)
} else if(length(selected) == 1){
  meta.obj <- glm(y[out$fold_id != out$i] ~ out$CVs[, selected], family="binomial")
  if(coef(meta.obj)[2] > 0){
    preds <- 1/(1 + exp(-cbind(1, Z[, selected, drop=FALSE]) %*% coef(meta.obj)))
  }
  else{
    meta.obj <- glm(y[out$fold_id != out$i] ~ 1, family="binomial")
    preds <- rep(mean(y[out$fold_id != out$i]), n)
  }
} else{
  meta.obj <- glmnet(out$CVs[, selected], y[out$fold_id != out$i], family="binomial", alpha=0,
                     lambda=0, standardize = FALSE, thresh=1e-20, maxit=10^6,
                     lower.limits = 0, upper.limits = Inf)
  preds <- predict(meta.obj, newx=Z[, selected], s=0, type="response")
}

result <- list("fold_id"=out$fold_id, "j"=out$j, "i"=out$i, "meta_coefs"=coef(meta.obj), "selected"=selected, "predictions"=preds)
