# Supplementary material for: View selection in multi-view stacking: choosing the meta-learner
Source: Adv Data Anal Classif. 2024 Apr 12;19(3):579–617. doi: 10.1007/s11634-024-00587-5 (PMC12449401; doi:10.1007/s11634-024-00587-5)
Supplement: Supplementary file 1 — (zip 43 KB) [file 11634_2024_587_MOESM1_ESM.zip › supplementary_materials/Gene expression application/breast_cancer/get_breast_cancer_base_data_array.R]

load("breast_cancer.RData")
library(multiview)
source("kFolds.R")

ids <- expand.grid(1:10,1:10)[,2:1]
set.seed(2119)
fold_matrix <- replicate(10,kFolds(y,10))
seed.list <- sample(.Machine$integer.max/2, size = nrow(ids))
TID <- as.numeric(Sys.getenv("SGE_TASK_ID"))


j <- ids[TID, 1]
i <- ids[TID, 2]
fold_id <- fold_matrix[, j]

set.seed(seed.list[TID])
fit <- StaPLR(x=feature.matrix[fold_id != i, ], y=y[fold_id != i], view=group.index, alpha1=0, alpha2=1, nfolds=10,
              std.base=TRUE, std.meta=FALSE, ll1=-Inf, ul1=Inf, ll2=0, ul2=Inf,
              cvloss = "deviance", metadat = "response", cvlambda = "lambda.min",
              cvparallel = FALSE, lambda.ratio=0.0001)

out <- list("fold_id"=fold_id, "j"=j, "i"=i, "coefs"=coef(fit, cvlambda="lambda.min"), "CVs"=fit$CVs)

save(out, file=paste0(TID, ".RData"))
