# Supplementary material for: View selection in multi-view stacking: choosing the meta-learner
Source: Adv Data Anal Classif. 2024 Apr 12;19(3):579–617. doi: 10.1007/s11634-024-00587-5 (PMC12449401; doi:10.1007/s11634-024-00587-5)
Supplement: Supplementary file 1 — (zip 43 KB) [file 11634_2024_587_MOESM1_ESM.zip › supplementary_materials/Gene expression application/common/nogueira_stability_measure.R]

list_to_ind_matrix <- function(x, d){
  # Converts a collection (list) of feature sets to a binary indicator matrix
  # as in Nogueira et al. (2018)
  # Input:
  #  x = A list, where each entry is a vector of integers, where each integer denotes a selected view.
  #  (so if feature 1 and 5 where selected then this would be represented as c(1,5))
  #  d = The total number of features
  
  Z <- matrix(0, length(x), d)
  for(i in 1:length(x)){
    Z[i,x[[i]]] <- 1
  }
  
  return(Z)
}

stability_measure <- function(Z, d=NULL){
  # Calculates the stability measure of Nogueira et al. (2018)
  # Input:
  #  Z = An binary indicator matrix, or a list of feature sets.
  #  d = total number of features (must be provided if Z is a list)
  
  if(is.list(Z)){
    if(is.null(d)){
      stop("The total number of features must be provided.")
    }
    Z <- list_to_ind_matrix(Z, d)
  }
  
  M <- nrow(Z)
  d <- ncol(Z)
  pf <- colMeans(Z)
  sf2 <- (M/(M-1))*pf*(1-pf) 
  kbar <- mean(rowSums(Z))
  
  phi <- 1 - mean(sf2) / ((kbar/d)*(1 - kbar/d))
  
  return(phi)
}
