# Supplementary material for: View selection in multi-view stacking: choosing the meta-learner
Source: Adv Data Anal Classif. 2024 Apr 12;19(3):579–617. doi: 10.1007/s11634-024-00587-5 (PMC12449401; doi:10.1007/s11634-024-00587-5)
Supplement: Supplementary file 1 — (zip 43 KB) [file 11634_2024_587_MOESM1_ESM.zip › supplementary_materials/Gene expression application/common/popscale.R]

popscale <- function(X){
  # Scales features to zero mean and unit variance
  apply(X, 2, function(x){
    (x - mean(x)) / sqrt(sum((x - mean(x))^2)/length(x))
  })
}
