# Supplementary material for: View selection in multi-view stacking: choosing the meta-learner
Source: Adv Data Anal Classif. 2024 Apr 12;19(3):579–617. doi: 10.1007/s11634-024-00587-5 (PMC12449401; doi:10.1007/s11634-024-00587-5)
Supplement: Supplementary file 1 — (zip 43 KB) [file 11634_2024_587_MOESM1_ESM.zip › supplementary_materials/Meta-learners/interpol.R]

interpol <- function(X, y, thresh=NULL, backend="lsei"){
  # Fits an 'interpolating predictor' to the data, i.e. a linear regression model
  # with no intercept under the constraints that all coefficients are nonnegative
  # and sum to one. Solved using quadratic programming. 
  # Requires package 'lsei' or 'quadprog' (see input - backend).
  
  # Input
  #   X: a numeric matrix of features (e.g. a matrix of cross-validated predictions)
  #   y: a response vector
  #   thresh: a thresholding value for coefficients. Coefficients smaller than 
  #           this value are set to zero. Defaults to max(1e-02/ncol(X), 1e-08)
  #   backend: either "lsei" or "quadprog". If the matrix t(X) %*% X is not positive
  #            definite, and backend="quadprog", interpol will return an error. 
  #            If backend="lsei", interpol will return a solution, but this solution
  #            may not be unique.
  
  # Output
  #   A vector of regression coefficients.
  
  if(is.null(thresh)){
    thresh <- max(1e-02/ncol(X), 1e-08)
  }
  
  if(backend=="quadprog"){
    
    library(quadprog)
    
    D <- t(X) %*% X
    d <- t(X) %*% y
    A <- cbind(rep(1,ncol(X)), diag(ncol(X)))
    b_0 <- c(1, rep(0, ncol(X)))
    neq <- 1
    
    QP.obj <- solve.QP(Dmat=D, dvec=d, Amat=A, bvec=b_0, meq=neq)
    QP.coefs <- QP.obj$solution
    QP.coefs[QP.coefs < thresh] <- 0
    
    return(QP.coefs)
  }
  
  if(backend=="lsei"){
    
    library(lsei)
    
    lsei.coefs <- lsei(a=X, b=y, c=rep(1,ncol(X)), d=1, lower=0)
    lsei.coefs[lsei.coefs < thresh] <- 0
    
    duplicates <- union(which(duplicated(t(X), fromLast=T)), which(duplicated(t(X))))
    
    if(length(duplicates) > 0){
      if(sum(lsei.coefs[duplicates]) > 0){
        warning(paste0("There are duplicate features in X, and some of them have obtained nonzero coefficients. The duplicates are: ", toString(duplicates), "\n"))
      }
    }
    
    return(lsei.coefs)
  }
  
}
