# Supplementary material for: View selection in multi-view stacking: choosing the meta-learner
Source: Adv Data Anal Classif. 2024 Apr 12;19(3):579–617. doi: 10.1007/s11634-024-00587-5 (PMC12449401; doi:10.1007/s11634-024-00587-5)
Supplement: Supplementary file 1 — (zip 43 KB) [file 11634_2024_587_MOESM1_ESM.zip › supplementary_materials/Meta-learners/nadal.R]

kFolds <- function(y, k){
  out <- sample(rep(1:k, length=length(y)))
  return(out)
}

nadal <- function(X, y, family = "binomial", nfolds = 10, cvloss = "deviance", gam.seq=c(0.5, 1, 2)){
  
  # Fits a Nonnegative Adaptive Lasso (NAdaL) model, using ridge initialization 
  # and cross-validation for gamma. 
  
  folds <- kFolds(y, nfolds)
  
  ridge.obj <- cv.glmnet(X, y, family = family, foldid = folds, type.measure = cvloss, alpha = 0,
                         standardize = FALSE, lower.limits = 0,
                         upper.limits = Inf, parallel = FALSE, lambda.min.ratio=1e-04)
  
  ridge.coefs <- coef(ridge.obj, s="lambda.min")[-1]
  
  if(all(ridge.coefs <= 0)){
    
    out <- list(model=ridge.obj, gamma=NA)
    
  }
  
  else{
    
    inf.weights <- which(ridge.coefs <= 0)
    
    lasso.list <- vector("list", length(gam.seq))
    cve <- c()
    
    for(i in 1:length(gam.seq)){
      
      ridge.weights <- 1/ridge.coefs^gam.seq[i]
      ridge.weights[inf.weights] <- 1e+05
      
      lasso.list[[i]] <- cv.glmnet(X, y, family = family, foldid = folds, type.measure = cvloss, alpha = 1,
                                   standardize = FALSE, lower.limits = 0,
                                   upper.limits = Inf, parallel = FALSE, lambda.min.ratio=1e-04,
                                   exclude=inf.weights, penalty.factor=ridge.weights)
      
      cve[i] <- min(lasso.list[[i]]$cvm)
    }
    
    out <- list(model=lasso.list[[which.min(cve)]], gamma=gam.seq[which.min(cve)])
    
  }
  
  return(out)
  
}
