# Supplementary material for: View selection in multi-view stacking: choosing the meta-learner
Source: Adv Data Anal Classif. 2024 Apr 12;19(3):579–617. doi: 10.1007/s11634-024-00587-5 (PMC12449401; doi:10.1007/s11634-024-00587-5)
Supplement: Supplementary file 1 — (zip 43 KB) [file 11634_2024_587_MOESM1_ESM.zip › supplementary_materials/README.MD]

This repository contains R scripts associated with the results reported in "View Selection in Multi-View Stacking: Choosing the Meta-Learner" (The Authors, 2020). 


## Meta-learners

Contains functions used to train several of the meta-learners:

* The interpolating predictor (interpol.R)
* The nonnegative adaptive lasso (nadal.R)
* Nonnegative forward selection (nnfs.R)

The other meta-learners were trained using either glmnet (ridge, elastic net, lasso) or stabs (stability selection).


## Simulations

All simulations were performed using R version 3.4.0 on an HPC cluster running Ubuntu 14.04.6 LTS with OGS/GE 2011.11p1.

# The following packages are required

* glmnet (version 1.9-8)
* stabs (version 0.6-3)
* MASS (version 7.3-47)
* lsei (version 1.2-0)
* caTools (version 1.17)
* multiview (version 0.2.2, downloaded from https://gitlab.com/wsvanloon/multiview)

# Folder 'data_generation'

Contains functions/scripts used in the generation of simulated data:

* A function to generate data with a block correlation structure (blockcorrelate.R)
* A function to generate the train and test sets (sim_normal_views.R)
* The script used for training the base-learners (i.e. obtaining the matrices Z) when V = 30 (obtaining_baselearners_V30.R)
* The script for training the base-learners (i.e. obtaining the matrices Z) when V = 300 (obtaining_baselearners_V300.R)

# Folder "applying_metalearners"

Contains the scripts used for the applying the different meta-learners to the matrices of cross-validated predictions obtained from the base-learners.


## Gene expression application

The gene expression applications were performed using R version 3.4.0 on an HPC cluster running Ubuntu 14.04.6 LTS with OGS/GE 2011.11p1.

# The following datasets were used

* Breast cancer data (Ma et al., 2004) - NCBI GEO DataSet Record GDS806
* Colitis data (Burczynski et al., 2006) - NCBI GEO DataSet Record GDS1615
* C1 gene sets reference file v6.1 (Subramanian et al., 2005) - Available from: http://software.broadinstitute.org/gsea/downloads_archive.jsp

# The following packages are required

* Biobase (version 2.36.2)
* GEOquery (version 2.42.0)
* glmnet (version 1.9-8)
* stabs (version 0.6-3)
* MASS (version 7.3-47)
* lsei (version 1.2-0)
* caTools (version 1.17)
* multiview (version 0.2.2, downloaded from https://gitlab.com/wsvanloon/multiview)

# Folder 'breast_cancer'

* The script used to pre-process the breast cancer data (breast_cancer.R)
* The script used for training the base-learners (i.e. obtaining the matrices Z) (get_breast_cancer_base_data_array.R)
* The scripts used for training the meta-learners (breast_cancer_[metalearner].R)

# Folder 'colitis'

* The script used to pre-process the colitis data (colitis.R)
* The script used for training the base-learners (i.e. obtaining the matrices Z) (get_colitis_base_data_array.R)
* The scripts used for training the meta-learners (colitis_[metalearner].R)

# Folder 'common'

* The script used for calculating the feature selection stability measure of Nogueira et al. (nogueira_stability_measure.R)
* A function for k-fold cross-validation (kFolds.R)
* A function for standardizing the features (popscale.R)
