# Supplementary material for: View selection in multi-view stacking: choosing the meta-learner
Source: Adv Data Anal Classif. 2024 Apr 12;19(3):579–617. doi: 10.1007/s11634-024-00587-5 (PMC12449401; doi:10.1007/s11634-024-00587-5)
Supplement: Supplementary file 1 — (zip 43 KB) [file 11634_2024_587_MOESM1_ESM.zip › supplementary_materials/Simulations/applying_metalearners/applying_nnfs_V30.R]

# Apply nonnegative forward search

rm(list=ls())
library(glmnet)
library(multiview)
library(caTools)
library(MASS)
source("nnfs.R")

glmnet.control(fdev=0)

s_list <- vector("list", 2400)
selected_list <- vector("list", 2400)
predictions <- vector("list", 2400)
true_labels <- vector("list", 2400)
meta_coefs <- vector("list", 2400)
result_list <- list(s_list=s_list, selected_list=selected_list, predictions=predictions,
                    true_labels=true_labels, meta_coefs=meta_coefs)

set.seed(20519)

for(i in 1:2400){
  cat(paste0(i, " "))
  load(paste0(i, ".RData"))
  base.coefs <- results$out$coefs
  CVs <- results$out$CVs
  s <- results$out$data$s
  xtest <- results$out$data$xtest
  ytest <- results$out$data$ytest
  m <- results$out$data$m
  y <- results$out$data$ytrain
  # datfram <- data.frame(y,CVs)
  # 
  # null_model <- glm(y ~ 1, family = "binomial", data=datfram)
  # full_model <- as.formula(paste("y ~ ", paste(names(datfram)[-1], collapse= "+")))
  # step.obj <- stepAIC(object = null_model, scope = full_model, direction = "forward", trace = 0)
  step.obj <- nnfs(CVs, y)
  
  selected <- as.numeric(gsub("X", "", names(coef(step.obj)[-1])))
  result_list$s_list[[i]] <- s
  if(length(selected) != 0){
    result_list$selected_list[[i]] <- selected
  }
  else result_list$selected_list[[i]] <- NA
  
  #inclusion_probablities <- c(mean(which(s == 1) %in% selected), mean(which(s == 0.5) %in% selected), mean(which(s == 0) %in% selected))
  
  view_index <- rep(1:length(m), m) # NB, only works because all views are of the same size. Otherwize the randomizer or view index used when generating should be saved.
  
  V <- length(m)
  n <- nrow(xtest)
  Z <- matrix(NA, n, V)
  for (v in 1:V){
    Z[,v] <- as.matrix(cbind(1, xtest[, view_index == v, drop=FALSE]) %*% base.coefs$base[[v]])
  }
  Z <- 1/(1+exp(-Z))
  
  result_list$predictions[[i]] <- 1/(1 + exp(-cbind(1, Z[, selected, drop=FALSE]) %*% coef(step.obj)))
  result_list$true_labels[[i]] <- ytest
  result_list$meta_coefs[[i]] <- coef(step.obj)
}
